# Supplementary material for: Estimating diabetes mellitus incidence using health insurance claims data: A database-driven cohort study
Source: PLoS One. 2024 Oct 2;19(10):e0311517. doi: 10.1371/journal.pone.0311517 (PMC11446451; doi:10.1371/journal.pone.0311517)
Supplement: S1 File — Drugs with the first three digits of the Japanese drug price reference code 396. (CSV) [file pone.0311517.s001.csv]

Japanese drug price reference code 7 digits	Component names
3961001	Acetohexamide
3961002	Glyclopyramide
3961003	Glibenclamide
3961004	Chlorpropamide
3961006	Tolbutamide
3961007	Glyclazide
3961008	Glimepiride
3962001	Buformin hydrochloride
3962002	Metformin hydrochloride
3969003	Acarbose
3969004	Voglibose
3969006	Nateglinide
3969007	Pioglitazone hydrochloride
3969008	Mitiglinide calcium hydrate
3969009	Miglitol
3969010	Sitagliptin phosphate hydrate
3969011	Vildagliptin
3969012	Alogliptin benzoate
3969013	Repaglinide
3969014	Linagliptin
3969015	Teneligliptin hydrobromide hydrate
3969016	Anagliptin
3969017	Saxagliptin hydrate
3969018	Ipragliflozin L-proline
3969019	Dapagliflozin propylene glycol hydrate
3969020	Ruseogliflozin hydrate
3969021	Tofogliflozin hydrate tablets
3969022	Canagliflozin hydrate
3969023	Empagliflozin
3969024	Toleragliptin succinate
3969025	Omaligliptin
3969026	Imeglimine hydrochloride
3969100	Pioglitazone hydrochloride and metformin hydrochloride
3969101	Pioglitazone hydrochloride and glimepiride
3969102	Mitiglinide calcium hydrate and voglibose
3969103	Alogliptin benzoate and pioglitazone hydrochloride
3969104	Vildagliptin metformin hydrochloride
3969105	Alogliptin benzoate and metformin hydrochloride
3969106	Teneligliptin hydrobromide hydrate and canagliflozin hydrate
3969107	Sitagliptin phosphate hydrate, ipragliflozin L-proline
3969108	Empagliflozin, linagliptin
3969109	Anagliptin metformin hydrochloride
3969500	Insulin degludec (genetically modified), liraglutide (genetically modified)
3969501	Insulin glargine (genetically modified), lixisenatide
